# Supplementary material for: Biodegradable Quercetin-Incorporated Poly(Lactic Acid)/Chitosan Functional Films: A Study of the Properties and Application in Enhancing Fish Preservation
Source: Foods. 2025 Aug 9;14(16):2771. doi: 10.3390/foods14162771 (PMC12385204; doi:10.3390/foods14162771)
Supplement: Supplementary file 1 [file foods-14-02771-s001.zip]

Archive with 1 entries (1 files):
- foods-3749509-supplementary.pdf
